# Supplementary material for: Whole-genome sequencing reveals transmission of vancomycin-resistant Enterococcus faecium in a healthcare network
Source: Genome Med. 2016 Jan 12;8:4. doi: 10.1186/s13073-015-0259-7 (PMC4709893; doi:10.1186/s13073-015-0259-7)
Supplement: Additional file 1: — Table detailing the accession numbers of isolates used within the study. (XLSX 13 kb) [file 13073_2015_259_MOESM1_ESM.xlsx]

## Sheet: Sheet3
Additional Data 1 - Availability of whole genome sequence data
Isolate ID	Sequence ID	Accession
15056_8#1	P15-W1-ST787	ERR830390
15056_8#2	P7-W1-ST80	ERR830391
15056_8#3	P15-W2-ST787	ERR830392
15056_8#4	P7-W2-ST80	ERR830393
15056_8#5	P15-W3-ST787	ERR830394
15056_8#6	P7-W3-ST80	ERR830395
15056_8#7	P31-W3-ST203	ERR830396
15056_8#8	P15-W4-ST18	ERR830397
15056_8#9	P31-W4-ST203	ERR830398
15056_8#11	P7-W4-ST80	ERR830400
15056_8#12	P7-W5-ST80	ERR830401
15056_8#13	P15-W5-ST787	ERR830402
15056_8#14	P31-W5-ST203	ERR830403
15056_8#15	P15-W6-ST787	ERR830404
15056_8#16	P7-W7-ST80	ERR830405
15056_8#17	P7-W8-ST80	ERR830406
15056_8#18	P15-W8-ST787	ERR830407
15056_8#20	P15-W9-ST787	ERR830409
15056_8#22	P15-W10-ST787	ERR830411
15056_8#23	P31-W10-ST203	ERR830412
15056_8#24	P15-W11-ST787	ERR830413
15056_8#25	P31-W11-ST203	ERR830414
15056_8#26	P7-W11-ST80	ERR830415
15056_8#27	P15-W12-ST787	ERR830416
15056_8#28	P7-W13-ST80	ERR830417
15056_8#29	P15-W14-ST787	ERR830418
15056_8#30	P7-W14-ST80	ERR830419
15056_8#31	P7-W15-ST117	ERR830420
15056_8#32	P15-W15-ST787	ERR830421
15056_8#33	P15-W16-ST787	ERR830422
15056_8#34	P7-W16-ST117	ERR830423
15056_8#35	P7-W17-ST80	ERR830424
15056_8#36	P15-W17-ST787	ERR830425
15056_8#37	P7-W18-ST80	ERR830426
15056_8#38	P15-W18-ST787	ERR830427
15056_8#39	P7-W19-ST203	ERR830428
15056_8#40	P15-W19-ST787	ERR830429
15056_8#41	P7-W20-ST203	ERR830430
15056_8#42	P7-W21-ST80	ERR830431
15056_8#43	P7-W22-ST80	ERR830432
15056_8#44	P7-W23-ST80	ERR830433
15056_8#45	P15-W23-ST780	ERR830434
15056_8#46	P7-W26-ST80	ERR830435
15056_8#47	P7-W6-ST80	ERR830436
15056_8#48	P15-W7-ST787	ERR830437
15056_8#49	P31-W6-ST203	ERR830438
15056_8#50	P7-W9-ST80	ERR830439
15056_8#51	P7-W10-ST80	ERR830440
15056_8#52	P7-W12-ST80	ERR830441
15056_8#53	P15-W13-ST787	ERR830442
15056_8#54	P15-W20-ST18	ERR830443
15056_8#56	P15-W13-ST18	ERR830445
15056_8#57	P15-W6-ST787	ERR830446
15056_8#58	P7-W22-ST203	ERR830447
15056_8#59	P7-W23-ST117	ERR830448
15056_8#61	P15-W23-ST18	ERR830450
15056_8#62	P7-W8-ST80	ERR830451
15056_8#64	P7-W1-ST80	ERR830453
15056_8#65	P15-W20-ST787	ERR830454
15056_8#66	P7-W11-ST80	ERR830455
15056_8#67	P15-W3-ST787	ERR830456
15056_8#68	P7-W9-ST203	ERR830457
15056_8#69	P15-W19-ST787	ERR830458
15056_8#70	P15-W17-ST787	ERR830459
15056_8#71	P15-W16-ST18	ERR830460
15056_8#72	P15-W15-ST787	ERR830461
15056_8#73	P15-W2-ST18	ERR830462
15056_8#74	P15-W5-ST206	ERR830463
15056_8#75	P31-W5-ST328	ERR830464
15056_8#76	P15-W7-ST787	ERR830465
15056_8#78	P15-W11-ST787	ERR830467
15056_8#79	P7-W12-ST80	ERR830468
15056_8#80	P15-W12-ST17	ERR830469
15056_8#81	P7-W13-ST203	ERR830470
15056_8#82	P15-W14-ST18	ERR830471
15056_8#83	P7-W14-ST127	ERR830472
10678_8#11	CUH-01	ERR369948
10678_8#34	CUH-02	ERR369971
10678_8#35	CUH-03	ERR369972
10678_8#48	CUH-04	ERR369985
10678_8#55	CUH-05	ERR369992
10678_8#60	CUH-06	ERR369997
10702_8#11	CUH-07	ERR375318
10702_8#15	CUH-08	ERR375322
10702_8#39	CUH-09	ERR375346
10702_8#4	CUH-10	ERR375311
10702_8#47	CUH-11	ERR375354
10702_8#48	CUH-12	ERR375355
10702_8#5	CUH-13	ERR375312
10702_8#51	CUH-14	ERR375358
10702_8#56	CUH-15	ERR375363
10702_8#57	CUH-16	ERR375364
10702_8#59	CUH-17	ERR375366
10702_8#63	CUH-18	ERR375370
10702_8#72	CUH-19	ERR375379
10702_8#73	CUH-20	ERR375380
10702_8#85	CUH-21	ERR375392
10702_8#91	CUH-22	ERR375398
10702_8#92	CUH-23	ERR375399
10702_8#93	CUH-24	ERR375400
10733_7#80	CUH-25	ERR375450
10733_8#10	CUH-26	ERR375471
10733_8#15	CUH-27	ERR375476
10733_8#20	CUH-28	ERR375481
10733_8#27	CUH-29	ERR375488
10733_8#28	CUH-30	ERR375489
10733_8#33	CUH-31	ERR375494
10733_8#41	CUH-32	ERR375502
10733_8#5	CUH-33	ERR375466
10733_8#59	CUH-34	ERR375520
10733_8#76	CUH-35	ERR375537
10733_8#77	CUH-36	ERR375538
10733_8#89	CUH-37	ERR375550
10733_8#94	CUH-38	ERR375555
10770_1#2	CUH-39	ERR377425
10770_1#41	CUH-40	ERR377464
10770_1#45	CUH-41	ERR377468
10770_1#6	CUH-42	ERR377429
10770_1#68	CUH-43	ERR377491
10770_1#96	CUH-44	ERR377519
10900_4#77	CUH-45	ERR388724
